# Supplementary material for: Analysis of the 2007–2018 National Health Interview Survey (NHIS): Examining Neurological Complications among Children with Sickle Cell Disease in the United States
Source: Int J Environ Res Public Health. 2023 Jun 15;20(12):6137. doi: 10.3390/ijerph20126137 (PMC10298081; doi:10.3390/ijerph20126137)
Supplement: Supplementary file 1 [file ijerph-20-06137-s001.zip]

Archive with 2 entries (2 files):
- Supplement Figures_1A-5N_SCD_Neuro_06122023.pdf
- Supplemental Tables 1 2 3_revised_06122023.pdf
